# Supplementary material for: Pre-existing immunity and vaccine history determine hemagglutinin-specific CD4 T cell and IgG response following seasonal influenza vaccination
Source: Nat Commun. 2021 Nov 18;12:6720. doi: 10.1038/s41467-021-27064-3 (PMC8602312; doi:10.1038/s41467-021-27064-3)
Supplement: Supplementary file 4 — Source Data [file 41467_2021_27064_MOESM4_ESM.xlsx]

## Sheet: Fig. 1
Fig. 1 d											Fig. 1 d
% of HA118-132 specific CD4 T cells											% of HA306-318 specific CD4 T cells
Nr	Donor ID	BL	day 2	day 4	day 7	day 10	day 14	day 28	FU 24		Nr.	Donor ID	BL	day 2	day 4	day 7	day 10	day 14	day 28	FU 24
1	#1-2016	0.00469637	0.0135338	0.0190225	0.0103749	0.0212461	0.0143426	0.0194569	0.00397568		1	#1-2016	0.00330406	0.00476754	0.00465807	0.00534299	0.00475695	0.00469268	0.0061051	0.00544846
2	#1-2018	0.00722191	0.0103633	0.0215757	0.0214983	0.0213728	0.0181289	0.0138956			2
3	#1-2019	0.00992257		0.00870322	0.0230326		0.0143287	0.00845585			3
4	#1-2020	0.0113665		0.0198539	0.0150071		0.0297403	0.0204261			4
5	#2-2016	0.00256618	0.00365909	0.00555965	0.00513692	0.0057169	0.00322253	0.00291206	0.00296845		5	#2-2016	0.00147818	0.00127513	0.00118868	0.00163534	0.00165641	0.0016489	0.0016129	0.00177795
6	#2-2019	0.00280451		0.00170002	0.00216718		0.00168919	0.00231983			6
7	#3-2016	0.00425185		0.00566667	0.00167678	0.0209363	0.0104861	0.0075369	0.00329949		7	#3-2016	0.000891684		0.00072373	0.000783022	0.00121266	0.000759569	0.00101335	0.000609961
8	#4-2016	0.001573			0.00454738		0.00535366	0.00201641	0.00153408		8	#4-2016	0.000384379			0.000712343		0.000867515	0.000963835	0.00065075
9	#5-2016	0.00828235		0.00987313	0.010663	0.01076	0.0136999	0.0146749	0.00397402		9	#5-2016	0.00314465		0.00279694	0.0031755	0.002533	0.00377003	0.00316286	0.00361462
10	#6-2016										10	#6-2016	0.000207526	0.000406504	0.000630842	0.000486997	0.000416536	0.000401553	0.000572082	0.000294152
11	#6-2018	0.000922373	0.000391053	0.000913492	0.00439244	0.00496419	0.0025779	0.00219681
12	#6-2019	0.000502435		0.00174951	0.00272899		0.00209167	0.00156401
13	#7-2016	0.00036695			0.0021545	0.00151419	0.00108563	0.000775656	0.000334169
14	#7-2018	0.000180753	0.000306279	0.00138575	0.00227092	0.00266388	0.00209668	0.00149427
15	#10-2018	0.000587757		0.0011626	0.0037002	0.00342871	0.00410416	0.00307021
16	#11-2019	0.0026421		0.01619	0.0197526		0.0154564	0.0032555
17	#12-2019	0.000712138		0.00932101	0.00398074		0.00137785	0.004077
18	#12-2020	0.00275157		0.00245227	0.00493506		0.0079489	0.00500362
19	#13-2019	0.0012523		0.0273923	0.0202504		0.0133694	0.00652644
20	#13-2020	0.00131343		0.00481507	0.00511803		0.00722321	0.00398812
21	#14-2019	0.00169051		0.0242165	0.00603002		0.0105397	0.00159832
22	#14-2020	0.000860437		0.0012977	0.00239866		0.00253666	0.00207487
Fig. 1 f
FC of % HA118-132 specific CD4 T cells
Nr	since the last vaccination	Donor ID	BL	day 2	day 4	day 7	day 10	day 14	day 28	FU 24
1	1	#1-2016	1	2.88175	4.05046	2.20912	4.52393	3.05397	4.14296	0.846542
2	1	#1-2018	1	1.43498	2.98753	2.97681	2.95943	2.51026	1.92409
3	1	#1-2019	1		1.33348	3.03879		1.84685	1.9576
4	1	#1-2020	1		1.7467	1.3203		2.61648	1.79704
5	1	#2-2016	1	1.42589	2.16651	2.00177	2.22779	1.25577	1.13478	1.15676
6	1	#2-2019	1		0.606174	0.772748		0.602311	0.827176
7	2	#3-2016	1		1.33275	0.394365	4.92405	2.46624	1.77262	0.776013
8	1	#4-2016	1			2.89089		3.40347	1.28189	0.975259
9	1	#5-2016	1		1.19207	1.28744	1.29915	1.65411	1.77183	0.479818
10
11	2	#6-2018	1	0.423964	0.990372	4.7621	5.38197	2.79485	2.3817
12	1	#6-2019	1		3.48207	5.43153		4.16307	3.11287
13	0	#7-2016	1			5.87136	4.12642	2.95852	2.11379	0.910666
14	2	#7-2018	1	1.69446	7.6665	12.5636	14.7376	11.5997	8.26691
15	1	#10-2018	1		1.97804	6.29546	5.83355	6.98276	5.22362
16	10	#11-2019	1		6.12771	7.4761		5.85002	1.23216
17	0	#12-2019	1		13.0888	5.58985		1.93481	5.72501
18	1	#12-2020	1		0.891224	1.79354		2.88886	1.81846
19	0	#13-2019	1		21.8737	16.1706		10.6759	5.21158
20	1	#13-2020	1		3.66602	3.89668		5.49949	3.03641
21	0	#14-2019	1		14.325	3.56699		6.23461	0.945469
22	1	#14-2020	1		1.50818	2.78772		2.94811	2.41142

## Sheet: Fig. 2
Fig. 2a									Fig. 2 b
% CD127 of HA118-132 specific CD4 T cells									% Ki67 of HA118-132 specific CD4 T cells
Nr	since the last vaccination	Donor ID	BL	day 4	day 7	day 14	day 28		Nr	since the last vaccination	Donor ID	BL	day 4	day 7	day 14	day 28
1	1	#1-2016	83.7	89.9	83	82.9	83.8		1	1	#1-2016
2	1	#1-2018	93.4	74.4	72.2	81	79.2		2	1	#1-2018
3	1	#1-2019	91	76	52.4	70.3	69.6		3	1	#1-2019	0	23.9	59.2	3.27	0.57
4	1	#1-2020	98.5	95.3	95.7	95.1	95.6		4	1	#1-2020	0.36	4.66	2.35	1.9	0.25
5	1	#2-2016	77.2	60.8	52.2	53.3	46.7		5	1	#2-2016
6	1	#2-2019	93.8	54.5	72.4	80.7	84		6	1	#2-2019	2.5	59.1	25	0	0
7	2	#3-2016	93.6	50.8	45	36.3	60.8		7	2	#3-2016
8	1	#4-2016	92.9		38.9	54.3	67.9		8	1	#4-2016
9	1	#5-2016	98.2	80.2	73.5	77.4	89		9	1	#5-2016
10									10
11	2	#6-2018	96	37.5	49.2	54.3	69.9		11	2	#6-2018
12	1	#6-2019	100	29.5	41.3	30	61		12	1	#6-2019	0	82.3	60.5	4.35	0
13	0	#7-2016	100		20.8	31.2	7.69		13	0	#7-2016
14	2	#7-2018	96	10.4	28.2	48.1	47.2		14	2	#7-2018
15	1	#10-2018	90	51.7	35.9	54.5	69.1		15	1	#10-2018
16	10	#11-2019	100	36.7	63.3	83.2	80.8		16	10	#11-2019	0	78.9	86.9	4.29	0
17	0	#12-2019	100	43.3	58.9	84.6	86.1		17	0	#12-2019	0	90.9	80.6	7.69	9.02
18	1	#12-2020	95.3	75.5	78.7	80.7	90.2		18	1	#12-2020	2.33	37.7	50	13.5	9.76
19	0	#13-2019	100	11.3	39.8	71	84.1		19	0	#13-2019	0	96.2	94.4	9.35	5.11
20	1	#13-2020	95.8	76.7	55.4	57.5	71.3		20	1	#13-2020	0	27.9	62.2	17.7	6.38
21	0	#14-2019	100	17.7	50	73.5	74.2		21	0	#14-2019	0	96.9	81.9	12.1	3.03
22	1	#14-2020	93.5	84.4	72.5	80	90.1		22	1	#14-2020	3.23	24.4	37.5	12.5	5.49
Fig. 2 c									Fig. 2 d
% ICOS+CD38++ of HA118-132 specific CD4 T cells									Correlation	Donor ID	frequ. (FC) of HA118-132 specific CD4 T cells [day 4]	% ICOS+CD38++ of HA118-132 specific CD4 T cells [day 4]
Nr	since the last vaccination	Donor ID	BL	day 4	day 7	day 14	day 28			#1-2016	4.05046	5.76
1	1	#1-2016	0	5.76	13	3.43	0.15			#1-2018	2.98753	28.7
2	1	#1-2018	0	28.7	24.3	5.26	1.09			#1-2019	1.33348	22.6
3	1	#1-2019	0	22.6	41	3.61	0			#1-2020	1.7467	3.63
4	1	#1-2020	0	3.63	1.57	1.27	0			#2-2016	2.16651	36.7
5	1	#2-2016	0	36.7	23.5	2.86	3.33			#2-2019	0.606174	54.5
6	1	#2-2019	1.25	54.5	17.1	7.02	0			#3-2016	1.33275	59.9
7	2	#3-2016	0	59.9	45	11.7	3.38			#4-2016
8	1	#4-2016	2.38		49.2	8.63	1.79			#5-2016	1.19207	22.9
9	1	#5-2016	0	22.9	27	2.66	0.46
10										#6-2018	0.990372	72.5
11	2	#6-2018	0	72.5	76.6	15.2	0			#6-2019	3.48207	77.4
12	1	#6-2019	0	77.4	67.1	4.35	0			#7-2016
13	0	#7-2016	0		84.9	6.25	7.69			#7-2018	7.6665	91.7
14	2	#7-2018	0	91.7	84.6	15.4	0			#10-2018	1.97804	44.8
15	1	#10-2018	0	44.8	66.7	8.39	0			#11-2019	6.12771	78.9
16	10	#11-2019	0	78.9	77.2	13.2	3.85			#12-2019	13.0888	86.6
17	0	#12-2019	0	86.6	37.2	0	1.64			#12-2020	0.891224	30.2
18	1	#12-2020	0	30.2	28	3.59	0			#13-2019	21.8737	95.8
19	0	#13-2019	0	95.8	89.7	22.7	3.98			#13-2020	3.66602	23.3
20	1	#13-2020	0	23.3	47.3	12.4	3.19			#14-2019	14.325	96
21	0	#14-2019	0	96	71.3	19	4.55			#14-2020	1.50818	24.4
22	1	#14-2020	0	24.4	37.5	5.83	1.1
Fig. 2 e			Z scores of
Donor ID	Vaccination history	time	frequ. (FC)	CD127	ICOS	CD38	CXCR3	CXCR5	PD-1
#7-2016	0	BL	-1.10028	1.70719	-0.66062	-0.787366	0.53552	-0.358589	-1.37404
#14-2019	0	BL	-0.850598	1.86112	-0.683635	-0.953959	-0.710508	-1.29557	-1.08437
#12-2019	0	BL	-1.04953	1.50104	-0.569816	-0.866154	-0.393108	1.99358	-1.01851
#13-2019	0	BL	-1.33788	1.70609	-0.723189	-0.931674	-0.903642	-1.51789	-1.09155
#11-2019	10	BL	-1.24154	1.61088	-0.733211	-0.906492	-0.69714	-1.11483	-1.30966
#3-2016	2	BL	-0.561557	1.91533	-0.647981	-0.827476	-0.932672	-1.02848	-1.70708
#6-2018	2	BL	-1.67821	1.83219	-0.814924	-0.939722	-0.297823	-1.24955	-1.17038
#7-2018	2	BL	-1.77485	1.24176	-0.8688	-0.950564	-0.654685	1.00346	-1.20831
#6-2019	1	BL	-0.995884	1.74079	-0.581561	-1.03432	-0.642686	-0.988348	-0.735701
#2-2019	1	BL	1.60101	1.732	-0.50082	-0.674157	-0.338767	-1.27128	-0.567935
#5-2016	1	BL	-1.31969	1.08892	-0.800904	-1.11972	1.51445	-1.9861	-0.901372
#2-2016	1	BL	-1.07255	0.839713	-1.02143	-0.911421	-0.796107	-0.520035	-0.577813
#1-2018	1	BL	-1.70883	1.76305	-0.98173	-1.27838	-0.626405	-1.17246	-0.944683
#10-2018	1	BL	-1.38507	1.51297	-0.915823	-1.05902	0.557505	1.32001	-0.712337
#1-2020	1	BL	-1.27704	0.631033	-0.756748	-0.0462065	0.235186	0.62989	-1.24848
#14-2020	1	BL	-1.49957	1.86735	-0.426412	-0.905525	1.43136	-0.762026	-0.368656
#12-2020	1	BL	-0.944809	1.31385	-0.710704	-1.0643	0.107811	-1.25793	-1.72034
#13-2020	1	BL	-1.66065	1.47404	-0.750446	-0.794175	-0.172151	-0.652879	-1.43019
#1-2019	1	BL	-1.60083	0.891087	-0.654365	-0.525786	-1.16685	-0.703303	-0.763215
#1-2016	1	BL	-1.20246	-1.08689	-1.79449	1.62924	1.79255	1.48342	-1.93238
#4-2016	1	BL	-1.11701	1.27088	-0.90946	-0.858262	0.924763	0.218563	-0.773486
#7-2016	0	day 4
#14-2019	0	day 4	1.8388	-1.07136	1.94367	1.70705	1.93817	1.62581	1.80046
#12-2019	0	day 4	1.79031	-1.49316	1.96716	1.76963	1.92122	-0.584798	1.68733
#13-2019	0	day 4	1.45858	-1.18273	1.91811	1.74232	1.85108	1.35911	1.77468
#11-2019	10	day 4	0.666125	-1.41004	1.90179	1.7667	1.98485	1.76216	1.01053
#3-2016	2	day 4	-0.0863246	-0.364696	1.99122	1.93343	1.63939	-0.513195	1.2578
#6-2018	2	day 4	0.030402	-1.07079	1.85077	1.64783	1.506	1.49851	0.903957
#7-2018	2	day 4	-0.135915	-1.62309	1.81115	1.68974	1.94356	1.37683	1.47002
#6-2019	1	day 4	-1.0028	-1.12872	1.89587	1.64752	1.99023	-0.610172	1.44849
#2-2019	1	day 4	-1.04469	-1.25473	1.97586	1.97613	1.71784	0.635642	1.90009
#5-2016	1	day 4	-0.654565	1.14218	0.800176	0.585556	0.576447	0.540387	1.33964
#2-2016	1	day 4	1.3722	1.51083	1.00346	-0.723992	1.89154	-0.588809	0.741442
#1-2018	1	day 4	0.945115	-0.0722068	0.545639	-0.719062	1.87775	1.76055	0.732944
#10-2018	1	day 4	-0.974069	-0.265294	0.231609	0.00888175	0.941306	0.547425	0.0323151
#1-2020	1	day 4	0.0928202	1.41152	1.36444	-1.14361	0.981448	-0.0449921	1.18581
#14-2020	1	day 4	-0.825831	0.0405354	-0.751997	-0.907629	-0.795201	0.796664	-0.0176867
#12-2020	1	day 4	-1.0963	-0.0685679	0.386406	-0.651143	-1.1447	1.41851	0.173116
#13-2020	1	day 4	0.169037	0.798329	-0.439932	-0.839431	0.660227	-0.938199	-0.321683
#1-2019	1	day 4	0.98113	0.938843	0.0583097	-0.499196	0.960221	0.735271	0.0510651
#1-2016	1	day 4	-0.722419	1.81563	0.758535	-1.2784	-1.09785	0.600431	0.533109
#4-2016	1	day 4
#7-2016	0	day 7	1.59865	-0.756045	1.72973	1.71553	1.37438	1.62354	1.45089
#14-2019	0	day 7	-0.332501	-0.609694	-0.0383041	0.501324	-0.126999	0.533469	0.184443
#12-2019	0	day 7	0.0286979	-0.523851	-0.14499	0.44075	-0.046248	-0.398277	0.578992
#13-2019	0	day 7	0.694536	-0.733797	0.0632945	0.47744	-0.0006789	0.54207	0.22918
#11-2019	10	day 7	1.16777	-0.552999	0.118753	0.415527	-0.508724	0.301185	1.23681
#3-2016	2	day 7	-1.42652	-0.840074	-0.371161	-0.140801	0.161054	0.332129	-0.195157
#6-2018	2	day 7	1.37238	-0.543139	0.257228	0.65694	0.784472	0.556781	1.40954
#7-2018	2	day 7	1.06803	-0.589927	0.344005	0.545718	-0.546173	-1.15034	0.802783
#6-2019	1	day 7	1.70768	-0.398821	0.130907	0.585544	-0.367563	-0.148361	0.970949
#2-2019	1	day 7	0.074342	0.292956	-0.235255	-0.526469	0.458802	-0.476731	-0.0140721
#5-2016	1	day 7	-0.324301	-0.562005	1.47336	1.49659	-1.45306	0.540387	0.847707
#2-2016	1	day 7	1.02695	-0.632216	1.40407	1.87708	-0.490515	-0.469778	1.56981
#1-2018	1	day 7	0.930795	-1.21231	1.60953	1.0372	0.176678	-0.015613	1.27858
#10-2018	1	day 7	0.840246	-1.4306	1.849	1.80995			1.92004
#1-2020	1	day 7	-0.689438	0.0913337	-1.12939	-0.392755	1.09452	-1.1698	-1.14002
#14-2020	1	day 7	0.870549	-1.06671	1.82118	0.111138	0.98605	-0.762026	1.89468
#12-2020	1	day 7	0.160334	-0.182848	1.57649	0.233023	1.6457	-0.321173	1.40193
#13-2020	1	day 7	0.327337	-0.87108	1.9291	1.69533	-0.26674	-0.837498	1.55687
#1-2019	1	day 7	-0.57741	-1.82241	1.92098	1.99962	0.935912	1.13487	1.75553
#1-2016	1	day 7	1.73233	-0.722524	1.09662	0.547887	0.151601	-1.16554	0.560143
#4-2016	1	day 7	0.729172	-1.35821	1.68075	1.64958	1.0424	1.52169	1.60513
#7-2016	0	day 14	-0.0151802	-0.30013	-0.526367	-0.408108	-0.969929	-0.165854	0.00616728
#14-2019	0	day 14	0.205907	-0.105539	-0.55169	-0.364672	-0.308631	-0.533469	-0.18286
#12-2019	0	day 14	-0.82993	0.0236468	-0.639564	-0.570922	-0.576173	-0.590284	-0.653911
#13-2019	0	day 14	-0.0415882	-0.14955	-0.595151	-0.504845	-0.866302	-0.682332	-0.147645
#11-2019	10	day 14	0.562816	0.0195258	-0.605851	-0.449927	-0.467508	-0.238251	-0.085244
#3-2016	2	day 14	1.53252	-0.701945	-0.436491	-0.268605	0.287253	1.79579	0.68144
#6-2018	2	day 14	0.499188	-0.407174	-0.581811	-0.544121	-1.14217	0.125564	-0.277534
#7-2018	2	day 14	0.831044	0.441262	-0.545142	-0.399647	-0.0397875	-0.70909	-0.242433
#6-2019	1	day 14	0.293955	-0.613498	-0.667775	-0.321421	-0.5629	-0.151998	-0.828214
#2-2019	1	day 14	-1.07064	-0.532352	-0.516696	-0.210941	-0.786899	1.5891	-0.344225
#5-2016	1	day 14	0.945441	-1.46735	-0.255081	0.11057	-0.14667	0.628113	0.00795036
#2-2016	1	day 14	-0.536514	-0.598174	-0.598969	0.0942626	-0.729503	-0.418197	-0.593154
#1-2018	1	day 14	0.307818	0.149481	-0.107442	1.29002	-0.589901	0.13903	0.293177
#10-2018	1	day 14	1.12907	-0.445738	-0.510082	0.0162134	0.167086	-0.606412	-0.485529
#1-2020	1	day 14	1.68848	-1.46964	1.02046	1.85981	-0.918129	1.52973	0.679674
#14-2020	1	day 14	1.08319	-0.519887	0.282524	1.82452	-0.935157	-0.84862	-0.493016
#12-2020	1	day 14	1.68574	-1.68692	0.10748	1.8113	0.321847	0.883225	-0.0587356
#13-2020	1	day 14	1.42734	-1.17461	-0.0165029	0.597075	1.3791	1.06743	0.549284
#1-2019	1	day 14	0.137687	0.0369525	-0.646266	-0.465869	-1.25193	-1.58243	0.106271
#1-2016	1	day 14	0.0165591	0.00414054	-0.0303311	-0.509439	-0.739677	0.114788	0.816965
#4-2016	1	day 14	1.22963	-0.474185	-0.22669	-0.0571601	-0.735235	-1.11756	0.0737893
#7-2016	0	day 28	-0.483192	-0.651015	-0.54274	-0.520056	-0.939969	-1.0991	-0.0830211
#14-2019	0	day 28	-0.861604	-0.0745322	-0.670041	-0.889741	-0.792028	-0.330243	-0.717673
#12-2019	0	day 28	0.0604486	0.492322	-0.612792	-0.7733	-0.90569	-0.420221	-0.593903
#13-2019	0	day 28	-0.773649	0.359992	-0.663062	-0.783246	-0.080452	0.299041	-0.764669
#11-2019	10	day 28	-1.15517	0.332637	-0.681485	-0.825806	-0.311476	-0.710258	-0.85244
#3-2016	2	day 28	0.541884	-0.0086106	-0.535592	-0.696544	-1.15502	-0.586248	-0.036994
#6-2018	2	day 28	-0.223752	0.18891	-0.71126	-0.820931	-0.850484	-0.931299	-0.86559
#7-2018	2	day 28	0.0116921	0.529987	-0.741213	-0.885252	-0.702912	-0.520863	-0.822067
#6-2019	1	day 28	-0.00295208	0.400253	-0.777438	-0.877318	-0.417085	1.89888	-0.855528
#2-2019	1	day 28	0.439986	-0.237872	-0.723085	-0.564568	-1.05098	-0.476731	-0.973861
#5-2016	1	day 28	1.35312	-0.201745	-1.21755	-1.073	-0.491174	0.277212	-1.29392
#2-2016	1	day 28	-0.79008	-1.12016	-0.787133	-0.335926	0.124588	1.99682	-1.14029
#1-2018	1	day 28	-0.474899	-0.628009	-1.066	-0.329775	-0.838127	-0.711505	-1.36002
#10-2018	1	day 28	0.389824	0.628661	-0.654705	-0.776022	-1.6659	-1.26102	-0.754487
#1-2020	1	day 28	0.185178	-0.664245	-0.498766	-0.277239	-1.39302	-0.944835	0.523012
#14-2020	1	day 28	0.371658	-0.32129	-0.925293	-0.122505	-0.687054	1.57601	-1.01533
#12-2020	1	day 28	0.19503	0.624484	-1.35967	-0.328877	-0.930661	-0.722638	0.204029
#13-2020	1	day 28	-0.263065	-0.226683	-0.722218	-0.658795	-1.60044	1.36114	-0.354286
#1-2019	1	day 28	1.05942	-0.0444682	-0.67866	-0.508768	0.522652	0.415588	-1.14965
#1-2016	1	day 28	0.175986	-0.0103514	-0.0303311	-0.389288	-0.10662	-1.0331	0.0221678
#4-2016	1	day 28	-0.841788	0.561514	-0.544597	-0.734161	-1.23193	-0.622698	-0.905438

## Sheet: Fig. 3
Fig. 3a											Fig. 3 b
Donor ID	years	activation	frequ. (FC)	MFI CD127	MFI ICOS	MFI CD38	MFI CXCR3	MFI CXCR5	MFI PD-1		MFI ICOS of HA118-132 specific CD4 T cells					MFI CD38 of HA118-132 specific CD4 T cells
#1-2016	1	late	4.05046	4472	165	470	269	151	1310		early	late	Patient ID	day 4		early	late	Patient ID	day 4
#5-2016	1	late	1.19207	4041	188	582	1104	148	2297			x	#1-2016	165			x	#1-2016	470
#2-2016	1	late	2.16651	3126	394	1418	1394	83.5	1484			x	#1-2018	253			x	#1-2018	830
#3-2016	2	early	1.33275	1686	4872	23316	968	531	2244			x	#1-2019	402			x	#1-2019	366
#1-2018	1	late	2.98753	3934	253	830	562	45.7	1731			x	#1-2020	236			x	#1-2020	289
#6-2018	2	early	0.990372	978	5103	33196	631	2734	4167			x	#2-2016	394			x	#2-2016	1418
#7-2018	2	early	7.6665	417	4955	36547	638	3823	6002		x		#2-2019	2140		x		#2-2019	18458
#10-2018	1	late	1.97804	1798	916	5521	663	1863	2940		x		#3-2016	4872		x		#3-2016	23316
#1-2019	1	late	1.33348	5737	402	366	558	141	1822
#6-2019	1	early	3.48207	398	4091	24566	1495	315	4903			x	#5-2016	188			x	#5-2016	582
#2-2019	1	early	0.606174	1310	2140	18458	1535	161	2832
#14-2019	vaccine naive	early	14.325	355	6896	26892	2766	259	7033		x		#6-2018	5103		x		#6-2018	33196
#12-2019	vaccine naive	early	13.0888	786	3886	24276	1983	164	3547		x		#6-2019	4091		x		#6-2019	24566
#13-2019	vaccine naive	early	21.8737	345	10156	34085	2328	1446	5812
#11-2019	10	early	6.12771	499	6321	28751	1394	286	2588		x		#7-2018	4955		x		#7-2018	36547
#12-2020	1	late	3.66602	3170	396	460	777	247	2660			x	#10-2018	916			x	#10-2018	5521
#13-2020	1	late	1.50818	3959	237	335	901	182	2509		x		#11-2019	6321		x		#11-2019	28751
#14-2020	1	late	0.891224	3157	234	547	448	186	869		x		#12-2019	3886		x		#12-2019	24276
#1-2020	1	late	1.7467	4566	236	289	532	149	1413			x	#12-2020	234			x	#12-2020	547
											x		#13-2019	10156		x		#13-2019	34085
												x	#13-2020	396			x	#13-2020	460
											x		#14-2019	6896		x		#14-2019	26892
												x	#14-2020	237			x	#14-2020	335
Fig. 3c
			BL			day 4			day 7
Cluster 1	Donor ID	Response	vaccine naive	2-10 years	1 year	vaccine naive	2-10 years	1 year	vaccine naive	2-10 years	1 year
	#6-2019	Early			100			30.3			15.9
	#11-2019	Early		100			20.3			9.39
	#2-2019	Early			97.1			41.4			65.1
	#13-2219	Early	100			3.07			2.67
	#14-2019	Early	100			1.21			18.3
	#12-2019	Early	100			8.44			14.3
	#1-2019	Late			99.2			86.6			43.4
	#1-2020	Late			99.6			94.9			96.8
	#13-2020	Late			81.8			69			36.5
	#14-2020	Late			96.6			71.1			49.4
	#12-2020	Late			100			64.8			52.1
			BL			day 4			day 7
Cluster 2	Donor ID	Response	vaccine naive	2-10 years	1 year	vaccine naive	2-10 years	1 year	vaccine naive	2-10 years	1 year
	#6-2019	Early			0			9.09			0
	#11-2019	Early		0			23.4			0
	#2-2019	Early			0			3.45			0
	#13-2219	Early	0			76.2			3.29
	#14-2019	Early	0			44.4			1.53
	#12-2019	Early	0			2.22			0
	#1-2019	Late			0			0			0
	#1-2020	Late			0			0			0
	#13-2020	Late			0			14.3			5.41
	#14-2020	Late			0			2.22			1.3
	#12-2020	Late			0			1.85			1.21
			BL			day 4			day 7
Cluster 3	Donor ID	Response	vaccine naive	2-10 years	1 year	vaccine naive	2-10 years	1 year	vaccine naive	2-10 years	1 year
	#6-2019	Early			0			51.5			0
	#11-2019	Early		0			53.9			2.53
	#2-2019	Early			0			37.9			1.59
	#13-2219	Early	0			20.1			4.31
	#14-2019	Early	0			53.3			6.11
	#12-2019	Early	0			81.8			5.04
	#1-2019	Late			0			10.2			2.86
	#1-2020	Late			0			2.43			0
	#13-2020	Late			0			11.9			9.46
	#14-2020	Late			0			22.2			3.9
	#12-2020	Late			0			25.9			7.27
			BL			day 4			day 7
Cluster 4	Donor ID	Response	vaccine naive	2-10 years	1 year	vaccine naive	2-10 years	1 year	vaccine naive	2-10 years	1 year
	#6-2019	Early			0			9.09			84.1
	#11-2019	Early		0			2.34			88.1
	#2-2019	Early			2.86			17.2			33.3
	#13-2219	Early	0			0.569			89.7
	#14-2019	Early	0			1.09			74
	#12-2019	Early	0			7.56			80.7
	#1-2019	Late			0.83			3.21			53.8
	#1-2020	Late			0.373			2.7			3.24
	#13-2020	Late			18.2			4.76			48.6
	#14-2020	Late			3.45			4.44			45.5
	#12-2020	Late			0			7.41			39.4

## Sheet: Fig. 4
Fig. 4 a									Fig. 4 c								Fig. 4 c
MFI of 2-NBDG [Normalized to naive CD4 T cells]									MFI of 2-NBDG [Normalized to naive CD4 T cells] [day 4]								MFI of 2-NBDG [Normalized to naive CD4 T cells] [day 7]
Nr.	Donor ID	naive	BL	day 4	day 7	day 14	day 28		Nr.	Donor ID	naive	non-naive	ICOS+CD38++	ICOS-CD38+	ICOS-CD38-		Nr.	Donor ID	naive	non-naive	ICOS+CD38++	ICOS-CD38+	ICOS-CD38-
1	#1-2016	1	1.30872	1.77746	1.59935	1.84539	1.63722		1	#1-2016	1	1.55493	2.45352	1.40845	1.7831		1	#1-2016	1	1.4895	1.90792	1.30856	1.57027
2	#1-2018	1	1.94007	1.67331	1.74745	1.6235	1.35088		2	#1-2018	1	1.44422	2.04781	1.48406	1.59363		2	#1-2018	1	1.53768	1.71894	1.7556	1.76375
3	#1-2019	1	1.60204	1.81327	1.59862	1.45398	1.5836		3	#1-2019	1	1.56872	2.4019	2.32417	1.70711		3	#1-2019	1	1.46055	1.69132	1.45464	1.56903
4	#1-2020								4	#1-2020							4	#1-2020
5	#2-2016	1	1.6408	1.9596	1.59344	1.32703	1.01449		5	#2-2016	1	1.49158	2.85522	1.51852	1.80808		5	#2-2016	1	1.43607	1.7082	1.48852	1.62951
6	#2-2019								6	#2-2019							6	#2-2019
7	#3-2016	1	0.830601	1.06724	0.899399	0.973856	0.925115		7	#3-2016	1	0.891142	1.12593	0.838847	0.795091		7	#3-2016	1	1.25676	1.13814	0.848348	1
8	#4-2016	1	1.30685		1.58934	1.45865	1.35396		8	#4-2016							8	#4-2016	1	1.4232	1.6442	1.60815	1.51411
9	#5-2016	1	1.65494	1.68458	1.57336	1.46632	1.36276		9	#5-2016	1	1.53553	2.14038	1.45061	1.63432		9	#5-2016	1	1.52277	1.59865	1.49747	1.55987
10									10								10
11	#6-2018	1	1.64693	1.77083	1.55578	1.11038	1.32216		11	#6-2018	1	1.35038	2.0303	1.21591	1.52083		11	#6-2018	1	1.357	1.55578	1.55172	1.68966
12	#6-2019								12	#6-2019							12	#6-2019
13	#7-2016	1	1.3866		2.01418	1.8	1.61003		13	#7-2016							13	#7-2016	1	1.60993	2.09752	3.03546	1.34397
14	#7-2018	1	1.58166	1.9673	1.75949	1.37372	1.41778		14	#7-2018	1	1.44687	2.02452	1.00817	1.82016		14	#7-2018	1	1.51899	1.80253	0.868354
15	#10-2018	1	1.25723	1.32759	2.22904	1.34211	1.22183		15	#10-2018	1	1.43966	2.03621	1.29655	1.1431		15	#10-2018	1	1.68713	2.26796	4.39222	1.44311
16	#11-2019								16	#11-2019							16	#11-2019
17	#12-2019								17	#12-2019							17	#12-2019
18	#12-2020								18	#12-2020							18	#12-2020
19	#13-2019								19	#13-2019							19	#13-2019
20	#13-2020								20	#13-2020							20	#13-2020
21	#14-2019								21	#14-2019							21	#14-2019
22	#14-2020								22	#14-2020							22	#14-2020
Fig. 4 d							Fig. 4 e
HA118-132 –specific CXCR5+ PD-1+ (cTfh) cells [day 4] of							% of HA118-132 –specific CXCR5+ PD-1+ (cTfh) cells
Nr.	Donor ID	ICOS+CD38+	ICOS-CD38+	ICOS-CD38-			Nr.	Donor ID	since the last vaccination	BL	day 4	day 7	day 14	day 28
1	#1-2016	25	11.3	0.96			1	#1-2016	1	4.65	1	6.67	7.43	5.4
2	#1-2018	9.33	15.4	2.88			2	#1-2018	1	3.25	5.24	5.07	3.99	4.27
3	#1-2019	23.4	10.5	2.15			3	#1-2019	1	6.95	6.41	20.2	12	8.62
4	#1-2020	0	40	2.68			4	#1-2020	1	3.64	4.92	4.31	5.5	4.41
5	#2-2016	14.8	12.5	2.9			5	#2-2016	1	8.77	6.63	13.4	12.4	26.7
6	#2-2019	29.2	33.3	0			6	#2-2019	1	11.2	18.2	17.1	28.1	32
7	#3-2016	88.9	0	50			7	#3-2016	2	10.6	41.2	57.1	59	37.1
8	#4-2016						8	#4-2016	1
9	#5-2016	61.4	23.5	1.61			9	#5-2016	1	3.6	16.7	16.6	22.6	11.9
10							10
11	#6-2018	89.7	0	0			11	#6-2018	2	20	62.5	58.6	67.4	47
12	#6-2019	63.8	0	0			12	#6-2019	1	38.5	48.4	56.6	60.9	64.3
13	#7-2016						13	#7-2016	0
14	#7-2018	84.1	0	0			14	#7-2018	2	0	97.2	75	10.7	0
15	#10-2018	76.9		60			15	#10-2018	1	0	58.8		2.86	0
16	#11-2019	43.6		10.2			16	#11-2019	10	13.5	37.5	21.6	30.7	26.9
17	#12-2019	10.5	0	15.8			17	#12-2019	0	29.5	10.4	20.2	11.5	30.3
18	#12-2020	25		7.14			18	#12-2020	1	14	11.3	13.4	19.3	13.4
19	#13-2019	89.7	40	9.09			19	#13-2019	0	26.7	87.2	84.1	65.7	59.1
20	#13-2020	60		12.9			20	#13-2020	1	41.7	25.6	39.2	53.1	57.4
21	#14-2019	41.5	0	5			21	#14-2019	0	7.58	40.7	36.2	33	22.7
22	#14-2020	36.4		3.33			22	#14-2020	1	12.9	15.6	13.8	9.17	15.4
Fig. 4 f
TOX Expression
		BL		day 4		day 7		day 14		day 28
Nr.	Donor ID	% cTfh	% non cTfh	% cTfh	% non cTfh	% cTfh	% non cTfh	% cTfh	% non cTfh	% cTfh	% non cTfh
1	#1-2016
2	#1-2018
3	#1-2019	1689	1917	3386	2405	3448	2206	2193	1870	2103	1976
4	#1-2020	1709	2056	1751	2236	2107	2279	1998	2227	1856	2152
5	#2-2016
6	#2-2019	1798	1612	2210	1579	2160	1283	1774	1492	1615	1348
7	#3-2016
8	#4-2016
9	#5-2016
10
11	#6-2018
12	#6-2019	2509	1798	4821	2563	3266	2198	2650	2002	2702	1738
13	#7-2016
14	#7-2018
15	#10-2018
16	#11-2019	2832	2573	4150	2981	4202	3070	3016	2387	2524	2544
17	#12-2019	2382	1621	2593	1928	2634	1696	1114	1696	2080	1478
18	#12-2020	2310	1856	3532	2160	3126	2262	2514	2123	2629	1735
19	#13-2019	2750	3195	5202	3010	4116	3305	4074	2609	3539	3016
20	#13-2020	3583	2865	4325	3221	5050	3266	3918	2963	3393	2676
21	#14-2019	1942	2056	4074	2799	3910	2599	3731	2804	3208	1839
22	#14-2020	3886	2644	2471	2928	2391	2650	4791	2697	3170	2400

## Sheet: Fig. 5
Fig. 5 a/b/c
					HA specific IgG
Nr	Donor ID	since the last vaccination	early	late	IgG [BL]	IgG [day 28]	IgG [day 28/BL]
1	#1-2016	1		x	0.866	1.304	1.50577
2	#1-2018	1		x	1.529	1.745	1.14127
3	#1-2019	1		x	2.462	1.982	0.805037
4	#1-2020	1		x	0.958	0.942	0.983299
5	#2-2016	1		x	1.527	1.203	0.787819
6	#2-2019	1	x		1.615	2.385	1.47678
7	#3-2016	2	x		0.543	1.694	3.11971
8	#4-2016	1			0.353	0.41	1.16147
9	#5-2016	1		x	0.906	0.74	0.816777
10	#6-2016
11	#6-2018	2	x		0.431	0.685	1.58933
12	#6-2019	1	x		0.332	1.004	3.0241
13	#7-2016	0			0.185	0.346	1.87027
14	#7-2018	2	x		0.317	0.831	2.62145
15	#10-2018	1		x	0.675	0.743	1.10074
16	#11-2019	10	x		0.393	1.388	3.53181
17	#12-2019	0	x		1.083	2.819	2.60295
18	#12-2020	1		x	0.736	1.198	1.62772
19	#13-2019	0	x		0.434	0.973	2.24194
20	#13-2020	1		x	1.133	1.432	1.2639
21	#14-2019	0	x		0.493	1.656	3.35903
22	#14-2020	1		x	0.492	0.63	1.28049
Fig. 5 d				of HA118-132 specific CD4 T cells			HA specific
Nr	Donor ID	early	late	% ICOS+CD38++ [day 4]	% cTfh [day 4]	frequ. (FC) [day 4]	IgG [day 28/BL] early
1	#1-2016		x	5.76	4.32	4.05046	1.50577
2	#1-2018		x	28.7	6.5	2.98753	1.14127
3	#1-2019		x	22.6	6.41	1.33348	0.805037
4	#1-2020		x	3.63	4.92	1.7467	0.983299
5	#2-2016		x	36.7	8.43	2.16651	0.787819
6	#2-2019	x		54.5	18.2	0.606174	1.47678
7	#3-2016	x		59.9	41.7	1.33275	3.11971
8	#4-2016
9	#5-2016		x	22.9	17.7	1.19207	0.816777
10
11	#6-2018	x		72.5	65	0.990372	1.58933
12	#6-2019	x		77.4	48.4	3.48207	3.0241
13	#7-2016
14	#7-2018	x		91.7	79.2	7.6665	2.62145
15	#10-2018		x	44.8	69	1.97804	1.10074
16	#11-2019	x		78.9	37.5	6.12771	3.53181
17	#12-2019	x		86.6	10.4	13.0888	2.60295
18	#12-2020		x	30.2	11.3	0.891224	1.62772
19	#13-2019	x		95.8	87.2	21.8737	2.24194
20	#13-2020		x	23.3	25.6	3.66602	1.2639
21	#14-2019	x		96	40.7	14.325	3.35903
22	#14-2020		x	24.4	15.6	1.50818	1.28049

## Sheet: Fig. 6
Fig. 6a
				of HA 118-132 specific CD4 T cells
Donor ID	early	late	HA specific IgG [BL]	% TET [BL]	% CD127 [BL]	% CD38 [BL]	% ICOS [BL]	% CXCR3 [BL]	% CXCR5 [BL]	% PD-1 [BL]
#1-2016		x	0.866	0.00469637	83.7	23.3	0	65.1	23.3	18.6
#1-2018		x	1.529	0.00722191	93.4	20.5	2.65		5.96	84.1
#1-2019		x	2.462	0.00992257	91	11.6	2.32	22.2	13.2	82.5
#1-2020		x	0.958	0.0113665	98.5	9.09	1.09	42.5	8.36	79.6
#2-2016		x	1.527	0.00256618	77.2	28.1	0	84.2	15.8	73.7
#2-2019	x		1.615	0.00280451	93.8	21.2	10	78.8	13.8	88.8
#3-2016	x		0.543	0.00425185	93.6	14.9	0.71	74.5	14.9	85.1
#4-2016
#5-2016		x	0.906	0.00828235	98.2	5.41	0	94.6	3.6	96.4
#6-2018	x		0.431	0.000922373	96	12	0	48	24	92
#6-2019	x		0.332	0.000502435	100	7.69	7.69	46.2	38.5	100
#7-2016
#7-2018	x		0.317	0.000180753	96	20	0	20	80	100
#10-2018		x	0.675	0.000587757	90	10	0	90	80	100
#11-2019	x		0.393	0.0026421	100	8.11	0	40.5	16.2	86.5
#12-2019	x		1.083	0.000712138	100	11.4	4.55	75	59.1	54.5
#12-2020		x	0.736	0.00275157	95.3	6.45	9.68	90.3	12.9	96.8
#13-2019	x		0.434	0.0012523	100	13.3	0	76.7	43.3	80
#13-2020		x	1.133	0.00131343	95.8	9.3	0	58.1	23.3	58.1
#14-2019	x		0.493	0.00169051	100	4.55	6.06	87.9	7.58	95.5
#14-2020		x	0.492	0.000860437	93.5	41.7	12.5	75	50	87.5
Fig. 6 b
Donor ID	years	activation	HA specific IgG [BL]	% TET [BL]	%CD127 [BL]	frequ. (FC) [day 4]	% ICOS+CD38++ [day 4]	% cTfh [day 4]	HA IgG Induction [day 28/BL]
#1-2016	1	late	0.866	0.00469637	83.7	4.05046	5.76	4.32	1.50577
#2-2016	1	late	1.527	0.00256618	77.2	2.16651	36.7	8.43	0.787819
#1-2019	1	late	2.462	0.00992257	91	1.33348	22.6	8.13	0.805037
#7-2018	2	early	0.317	0.000180753	96	7.6665	91.7	79.2	2.62145
#2-2019	1	early	1.615	0.00280451	93.8	0.606174	54.5	18.2	1.47678
#1-2018	1	late	1.529	0.00722191	93.4	2.98753	28.7	6.5	1.14127
#4-2016	1		0.353	0.001573	92.9				1.16147
#12-2020	1	late	0.736	0.00275157	95.3	3.66602	30.2	11.3	1.62772
#3-2016	2	early	0.543	0.00425185	93.6	1.33275	59.9	41.7	3.11971
#1-2020	1	late	0.958	0.0113665	98.5	1.7467	3.63	4.92	0.983299
#5-2016	1	late	0.906	0.00828235	98.2	1.19207	22.9	17.7	0.816777
#13-2020	1	late	1.133	0.00131343	95.8	1.50818	23.3	25.6	1.2639
#14-2020	1	late	0.492	0.000860437	93.5	0.891224	24.4	15.6	1.28049
#7-2016	vaccine naive		0.185	0.00036695	100				1.87027
#10-2018	1	late	0.675	0.000587757	90	1.97804	44.8	69	1.10074
#6-2018	2	early	0.431	0.000922373	96	0.990372	72.5	65	1.58933
#11-2019	10	early	0.393	0.0026421	100	6.12771	78.9	37.5	3.53181
#6-2019	1	early	0.332	0.000502435	100	3.48207	77.4	48.4	3.0241
#13-2019	vaccine naive	early	0.434	0.0012523	100	21.8737	95.8	87.2	2.24194
#12-2019	vaccine naive	early	1.083	0.000712138	100	13.0888	86.6	10.4	2.60295
#14-2019	vaccine naive	early	0.493	0.00169051	100	14.325	96	40.7	3.35903
Fig. 6 c
Spearman correlation
spearman r	HA specific IgG [BL]	% Tet [BL]	% CD127 [BL]	frequ. (FC) [day 4]	% ICOS+CD38++ [day 4]	% cTfh [day 4]	HA specific IgGab Induction [day 28 / BL]
HA specific IgG [BL]	1	0.658442	-0.451411	-0.317544	-0.584211	-0.708772	-0.692982
% Tet [BL]	0.658442	1	-0.319339	-0.398246	-0.650877	-0.678947	-0.421053
% CD127 [BL]	-0.451411	-0.319339	1	0.418787	0.575501	0.407277	0.610916
frequ. (FC) [day 4]	-0.317544	-0.398246	0.418787	1	0.492982	0.205263	0.422807
% ICOS+CD38++ [day 4]	-0.584211	-0.650877	0.575501	0.492982	1	0.733333	0.757895
% cTfh [day 4]	-0.708772	-0.678947	0.407277	0.205263	0.733333	1	0.521053
HA specific IgGab Induction [day 28 / BL]	-0.692982	-0.421053	0.610916	0.422807	0.757895	0.521053	1
p Value	HA specific IgG [BL]	% TET [BL]	% CD127 [BL]	frequ. (FC) [day 4]	% ICOS+CD38++ [day 4]	% cTfh [day 4]	HA specific IgGab Induction [day 28 / BL]
HA specific IgG [BL]		0.00117335	0.0399669	0.185247	0.00862453	0.000681029	0.00100433
% TET [BL]	0.00117335		0.158229	0.0912666	0.00254404	0.00139137	0.072612
% CD127 [BL]	0.0399669	0.158229		0.0743261	0.00993095	0.0835026	0.00545919
frequ. (FC) [day 4]	0.185247	0.0912666	0.0743261		0.0319816	0.399223	0.0713048
% ICOS+CD38++ [day 4]	0.00862453	0.00254404	0.00993095	0.0319816		0.000353425	0.000170426
% cTfh [day 4]	0.000681029	0.00139137	0.0835026	0.399223	0.000353425		0.0221606
HA specific IgGab Induction [day 28 / BL]	0.00100433	0.072612	0.00545919	0.0713048	0.000170426	0.0221606

## Sheet: Supplementary Fig. 2
Supplementary Fig. 2 a / b				Supplementary Fig. 2 c
of HA306-318 specific CD4 T cells				of HA306-318 specific CD4 T cells
Nr	Donor ID	% non naive		Nr	Donor ID	% naive	% CM	% EM	% TEMRA
1	#1-2016	0.00349679		1	#1-2016	0.0001652	0.00269831	0.00049561	0
2				2
3				3
4				4
5	#2-2016	0.0018193		5	#2-2016	0.00031838	0.00125077	0.00020467	0
6				6
7	#3-2016	0.00107941		7	#3-2016	0.00016426	0.00075089	0.00011733	0
8	#4-2016	0.000422817		8	#4-2016	3.8438e-05	0.00034594	0	0
9	#5-2016	0.00326468		9	#5-2016	9.602e-05	0.00276057	0.00040808	0
10	#6-2016	0.000207526		10	#6-2016	0	0.00013835	6.9175e-05	0
11	#7-2016	no response
Supplementary Fig. 2 d
% CD127 of HA306-318 specific CD4 T cells								% ICOS of HA306-318 specific CD4 T cells
Nr	Donor ID	BL	day 4	day 7	day 14	day 28		Nr	Donor ID	BL	day 4	day 7	day 14	day 28
1	#1-2016	98.2	94.7	97.7	96.9	99.3		1	#1-2016	0	1.35	0.81	0.66	0.67
2								2
3								3
4								4
5	#2-2016	96.3	97.9	98.8	100	100		5	#2-2016	3.23	1.79	3.3	3.03	0
6								6
7	#3-2016	100	95.8	100	100	100		7	#3-2016	2.78	4	3.57	0	3.85
8	#4-2016	100		88	93.9	100		8	#4-2016			7.69	0	0
9	#5-2016	100	98.4	96.1	96.8	97.5		9	#5-2016	1.54	5.56	3.41	1.71	2.02
10	#6-2016	100	94.4	94.7	100	100		10	#6-2016	0	0	0	8.33	9.09
% CD38 of HA306-318 specific CD4 T cells								% CXCR3 of HA306-318 specific CD4 T cells
Nr	Donor ID	BL	day 4	day 7	day 14	day 28		Nr	Donor ID	BL	day 4	day 7	day 14	day 28
1	#1-2016	25.4	28.8	26.5	28.9	18		1	#1-2016	78.8	57.7	83	86.2	88.3
2								2
3								3
4								4
5	#2-2016	32.3	42.9	25.3	29.3	31.4		5	#2-2016	93.5	78.6	87.9	89.9	82.9
6								6
7	#3-2016	16.7	4	25	15.4	32.7		7	#3-2016	83.3	92	92.9	88.5	75
8	#4-2016			19.2	18.4	4.76		8	#4-2016	83.3		80	56.4	38.1
9	#5-2016	13.1	25	17	11.1	15.2		9	#5-2016	96.9	97.2	84.1	89.7	94.9
10	#6-2016	16.7	13.6	35	25	18.2		10	#6-2016	50	95.5	75	66.7	72.7
% CXCR5 of HA306-318 specific CD4 T cells								% PD-1 of HA306-318 specific CD4 T cells
Nr	Donor ID	BL	day 4	day 7	day 14	day 28		Nr	Donor ID	BL	day 4	day 7	day 14	day 28
1	#1-2016	65.3	62.2	70	71.7	69		1	#1-2016	58.5	58.1	57.1	65.8	59.3
2								2
3								3
4								4
5	#2-2016	32.3	23.2	20.9	27.3	22.9		5	#2-2016	67.7	67.9	87.9	71.7	74.3
6								6
7	#3-2016	33.3	40	42.9	42.3	34.6		7	#3-2016	72.2	72	82.1	73.1	69.2
8	#4-2016			46.2	36.8	19		8	#4-2016	66.7		46.2	65.8	66.7
9	#5-2016	29.2	23.9	26.5	23.2	22.9		9	#5-2016	70	81.9	77.3	73.5	82.8
10	#6-2016	50	50	50	33.3	45.5		10	#6-2016	66.7	63.6	75	66.7	72.7
% OX40 of HA306-318 specific CD4 T cells
Nr	Donor ID	BL	day 4	day 7	day 14	day 28
1	#1-2016	16.1	26.6	19	37.5	33.7
2
3
4
5	#2-2016	14.5	19.6	24.2	9.09	17.1
6
7	#3-2016	2.78	4	7.14	3.85	17.3
8	#4-2016	16.7		3.33	10.3	0
9	#5-2016	17.7	20.8	14.8	21.4	24.2
10	#6-2016	0	13.6	15	16.7	36.4
Supplementary Fig. 2 e
% ICOS+CD38++ of HA306-318 specific CD4 T cells								% cTfh of HA306-318 specific CD4 T cells
Nr	Donor ID	BL	day 4	day 7	day 14	day 28		Nr	Donor ID	BL	day 4	day 7	day 14	day 28
1	#1-2016	0	0	0	0	0.36		1	#1-2016	8.47	8.56	5.26	6.58	5.67
2								2
3								3
4								4
5	#2-2016	0	0	0	1.2	0		5	#2-2016	21	8.93	14.3	13.1	14.3
6								6
7	#3-2016	0	0	4	0	1.92		7	#3-2016	19.4	20	28.6	15.4	15.4
8	#4-2016	0		8	3.03	0		8	#4-2016	50		44.4	19.4	0
9	#5-2016	0	0	0	0	0		9	#5-2016	19.2	15.3	17	14.5	14.1
10	#6-2016	0	0	0	0	0		10	#6-2016	33.3	27.3	35	16.7	36.4

## Sheet: Supplementary Fig. 3
Supplementary Fig. 3 a /b				Supplementary Fig. 3 c
of HA118-132 specific CD4 T cells				of HA118-132 specific CD4 T cells
Nr.	Donor ID	% non-naive		Nr.	Donor ID	% naive	% CM	% EM	% TEMRA
1	#1-2016	0.00469637		1	#1-2016	0.00018758	0.00267304	0.00454887	0
2	#1-2018	0.00722191		2	#1-2018	0.00032765	0.00338576	0.00109218	0
3	#1-2019	0.00992257		3	#1-2019	0.00015964	0.00347222	0.00403097	0
4	#1-2020	0.0113665		4	#1-2020	0	0.00479919	0.00648312	0
5	#2-2016	0.00256618		5	#2-2016	4.5021e-05	0.00081037	0.00162075	0
6	#2-2019	0.00280451		6	#2-2019	0.0001385	0.00159269	0.00110796	0
7	#3-2016	0.00425185		7	#3-2016	9.0465e-05	0.00156806	0.00265364	0
8	#4-2016	0.001573		8	#4-2016	0.00017875	0.00110825	0.00032175	0
9	#5-2016	0.00828235		9	#5-2016	0	0.00291	0.00537233	0
10				10
11	#6-2018	0.00092237		11	#6-2018	7.379e-05	0.00022137	0.00066411	0
12	#6-2019	0.00050243		12	#6-2019	0.00050244	0.00023189	0.00027054	0
13	#7-2016	0.00036695		13	#7-2016	0	0.00021405	0.00012232	0
14	#7-2018	0.00018075		14	#7-2018	3.6151e-05	3.6151e-05	0.0001446	0
15	#10-2018	0.00058776		15	#10-2018	4.5212e-05	0.00054254	0	0
16	#11-2019	0.0026421		16	#11-2019	7.14082e-05	0.00242788	0.00021422	0
17	#12-2019	0.00071214		17	#12-2019	4.7476e-05	0.00047476	0.00011078	0
18	#12-2020	0.00275157		18	#12-2020	0.000131027	0.00222746	0.00052411	0
19	#13-2019	0.0012523		19	#13-2019	4.17432e-05	0.00087661	0.00037569	0
20	#13-2020	0.00131343		20	#13-2020	5.97015e-05	0.00083582	0.00047761	0
21	#14-2019	0.00169051		21	#14-2019	7.8023e-05	0.00080624	0.00083225	0
22	#14-2020	0.00086044		22	#14-2020	2.86812e-05	0.00040154	0.0004589	0
Supplementary Fig. 3d								Supplementary Fig. 3e
% ICOS of HA118-132 specific CD4 T cells								MFI ICOS of HA118-132 specific CD4 T cells
Nr.	Donor ID	BL	day 4	day 7	day 14	day 28		Nr.	Donor ID	BL	day 4	day 7	day 14	day 28
1	#1-2016	0	6.95	14.7	5.71	2.47		1	#1-2016	6.42	165	186	116	116
2	#1-2018	2.65	30.4	26	8.19	4.74		2	#1-2018	108	253	354	191	100
3	#1-2019	2.32	25.6	45.9	1.45	3.45		3	#1-2019	226	402	862	228	220
4	#1-2020	1.09	5.44	3.53	3.81	1.23		4	#1-2020	162	236	149	224	171
5	#2-2016	10	59.1	25	7.02	2.67		5	#2-2016	60.4	394	460	130	99
6	#2-2019	0	36.7	25.1	2.86	3.33		6	#2-2019	424	2140	608	413	270
7	#3-2016	0.71	61	45	18.3	10.5		7	#3-2016	105	4872	605	487	308
8	#4-2016	2.38		49.2	10.7	1.79		8	#4-2016	89.9		978	324	215
9	#5-2016	0	24	27.5	3.65	1.37		9	#5-2016	100	188	225	130	77.1
10								10
11	#6-2018	0	72.5	78.9	15.2	8.43		11	#6-2018	57.8	5103	2087	499	254
12	#6-2019	7.69	77.4	69.7	8.7	4.76		12	#6-2019	499	4091	1532	374	215
13	#7-2016	0		84.9	12.5	15.4		13	#7-2016	169		3089	333	313
14	#7-2018	0	91.7	84.6	19.2	0		14	#7-2018	-187	4955	2140	434	57.8
15	#10-2018	0	48.3	73.1	10.5	2.94		15	#10-2018	51.2	916	2135	357	248
16	#11-2019	0	79.3	81.5	24.6	15.4		16	#11-2019	259	6321	2219	552	378
17	#12-2019	4.55	87.4	45.7	0	4.92		17	#12-2019	285	3886	888	186	224
18	#12-2020	0	32.1	31.1	6.28	1.22		18	#12-2020	116	234	362	204	46.2
19	#13-2019	0	96.5	92.9	37.7	23.3		19	#13-2019	316	10156	3246	793	540
20	#13-2020	12.5	25.6	56.8	25.7	8.51		20	#13-2020	253	396	1487	591	266
21	#14-2019	6.06	96.9	75.5	25.2	9.09		21	#14-2019	325	6896	1939	655	359
22	#14-2020	9.68	24.4	45	12.5	5.49		22	#14-2020	299	237	727	434	204
% CD38 of HA118-132 specific CD4 T cells								MFI CD38 of HA118-132 specific CD4 T cells
Nr.	Donor ID	BL	day 4	day 7	day 14	day 28		Nr.	Donor ID	BL	day 4	day 7	day 14	day 28
1	#1-2016	23.3	22.3	28	31.1	25.3		1	#1-2016	591	470	546	502	507
2	#1-2018	20.5	44.7	53	55.3	48.9		2	#1-2018	580	830	1615	1728	1004
3	#1-2019	11.6	27.8	63.7	38.2	19		3	#1-2019	291	366	7414	460	339
4	#1-2020	9.09	10.9	9.02	18.6	10		4	#1-2020	308	289	302	341	304
5	#2-2016	28.1	54.8	73.7	69.5	80		5	#2-2016	666	1418	11854	4701	2975
6	#2-2019	21.2	65.9	56.6	71.9	53.3		6	#2-2019	441	18458	1445	3590	1186
7	#3-2016	14.9	67.9	75	84	57		7	#3-2016	374	23316	6080	5018	1462
8	#4-2016	23.8		81.7	80.7	64.3		8	#4-2016	705		16730	5824	1498
9	#5-2016	5.41	33.9	40.3	31.9	18.7		9	#5-2016	363	582	699	521	369
10								10
11	#6-2018	12	77.5	88.3	89.1	63.9		11	#6-2018	348	33196	20617	5370	1856
12	#6-2019	7.69	83.9	88.2	91.3	76.2		12	#6-2019	396	24566	14995	6821	1811
13	#7-2016	16.7		94.3	87.5	61.5		13	#7-2016	669		27476	4731	3532
14	#7-2018	20	93.8	100	94.2	66.7		14	#7-2018	689	36547	21010	8171	1576
15	#10-2018	10	65.5	96.2	86	70.6		15	#10-2018	423	5521	14119	5556	1774
16	#11-2019	8.11	80.1	90	86.1	61.5		16	#11-2019	325	28751	14383	5180	1183
17	#12-2019	11.4	91.8	87.6	65.4	59		17	#12-2019	403	24276	12240	3077	1244
18	#12-2020	9.3	39.6	50.6	61	35.4		18	#12-2020	297	547	1082	2037	742
19	#13-2019	13.3	97.2	97.5	92.5	71.6		19	#13-2019	324	34085	18115	5713	2198
20	#13-2020	41.7	25.6	66.2	78.8	46.8		20	#13-2020	576	460	6957	4142	923
21	#14-2019	4.55	97.7	85.1	86	48.5		21	#14-2019	331	26892	14857	6213	972
22	#14-2020	6.45	31.1	50	54.2	38.5		22	#14-2020	336	335	819	1633	708
% CXCR3 of HA118-132 specific CD4 T cells								MFI CXCR3 of HA118-132 specific CD4 T cells
Nr.	Donor ID	BL	day 4	day 7	day 14	day 28		Nr.	Donor ID	BL	day 4	day 7	day 14	day 28
1	#1-2016	65.1	13.7	40.7	24.6	35		1	#1-2016	616	269	419	312	388
2	#1-2018		54.5	23.4	4.68	4.01		2	#1-2018	219	562	329	224	190
3	#1-2019		53	51.8	21.1	48.3		3	#1-2019	383	558	556	376	522
4	#1-2020	42.5	47.7	47.8	32.6	25.5		4	#1-2020	499	532	537	448	427
5	#2-2016	84.2	94	87.4	88.6	86.7		5	#2-2016	708	1394	786	725	943
6	#2-2019	78.8	93.2	94.7	56.1	41.3		6	#2-2019	764	1535	1063	596	497
7	#3-2016	74.5	88.8	80	79	65.8		7	#3-2016	540	968	722	743	503
8	#4-2016	83.3		82.5	61.9	55.4		8	#4-2016	487		496	360	322
9	#5-2016	94.6	92.2	62.6	87.4	83.1		9	#5-2016	1379	1104	509	892	791
10								10
11	#6-2018	48	72.5	71.1	32.6	21.7		11	#6-2018	396	631	537	286	324
12	#6-2019	46.2	96.8	63.2	56.5	59.5		12	#6-2019	538	1495	638	567	620
13	#7-2016	83.3		77.4	50	38.5		13	#7-2016	475		587	274	278
14	#7-2018	20	72.9	2.56	26.9	11.1		14	#7-2018	207	638	225	309	199
15	#10-2018	90	79.3		72	30.9		15	#10-2018	605	663		546	269
16	#11-2019	40.5	83.6	50.2	52.5	57.7		16	#11-2019	483	1394	547	561	614
17	#12-2019	75	93.9	90.7	76.9	45.9		17	#12-2019	782	1983	962	687	516
18	#12-2020	58.1	22.6	75	65.5	35.4		18	#12-2020	606	448	800	633	475
19	#13-2019	76.7	98.6	91.6	72.9	89.2		19	#13-2019	705	2328	1237	727	1190
20	#13-2020	75	67.4	71.6	80.5	50		20	#13-2020	689	777	679	853	538
21	#14-2019	87.9	99.2	95.2	92.2	72.7		21	#14-2019	914	2766	1322	1195	857
22	#14-2020	90.3	93.3	98.8	94.2	86.8		22	#14-2020	1251	901	1181	879	918
% CXCR5 of HA118-132 specific CD4 T cells								MFI CXCR5 of HA118-132 specific CD4 T cells
Nr.	Donor ID	BL	day 4	day 7	day 14	day 28		Nr.	Donor ID	BL	day 4	day 7	day 14	day 28
1	#1-2016	23.3	7.67	10.7	14.9	12.7		1	#1-2016	171	151	111	140	114
2	#1-2018	5.96	9.56	8.08	6.73	8.03		2	#1-2018	-33.2	45.7	-2.08	2.08	-20.8
3	#1-2019	7.72	8.12	21.4	13.5	10.3		3	#1-2019	123	141	146	112	137
4	#1-2020	8.36	7.25	7.45	8.88	6.62		4	#1-2020	152	149	144	156	145
5	#2-2016	15.8	10.2	17.4	20	33.3		5	#2-2016	88.7	83.5	92.5	96.4	279
6	#2-2019	13.8	20.5	19.7	31.6	36		6	#2-2019	149	161	154	167	154
7	#3-2016	14.9	43.3	55	65	43		7	#3-2016	136	531	1179	2301	475
8	#4-2016	28.6		31	13.7	12.5		8	#4-2016	271		350	190	220
9	#5-2016	3.6	18.8	20.4	25.2	13.7		9	#5-2016	61.6	148	148	151	139
10								10
11	#6-2018	24	65	66.4	69.6	47		11	#6-2018	204	2734	1867	1470	497
12	#6-2019	38.5	48.4	56.6	65.2	64.3		12	#6-2019	211	315	442	441	1005
13	#7-2016	50		62.3	56.2	23.1		13	#7-2016	712		1689	807	347
14	#7-2018	80	79.2	46.2	63.5	66.7		14	#7-2018	3339	3823	547	1119	1363
15	#10-2018	80	69		56.6	48.5		15	#10-2018	2400	1863		1061	606
16	#11-2019	16.2	37.9	21.6	31.8	30.8		16	#11-2019	158	286	221	197	176
17	#12-2019	59.1	11.7	22.5	15.4	35.2		17	#12-2019	634	164	198	163	194
18	#12-2020	23.3	13.2	17.7	22.9	18.3		18	#12-2020	166	186	173	182	170
19	#13-2019	43.3	86.4	84.8	65.7	61.9		19	#13-2019	203	1446	1093	564	988
20	#13-2020	50	30.2	41.9	54	59.6		20	#13-2020	281	247	259	486	521
21	#14-2019	7.58	39.8	35.6	32.4	21.2		21	#14-2019	144	259	216	174	182
22	#14-2020	12.9	15.6	13.8	13.3	15.4		22	#14-2020	164	182	164	163	191
% PD-1 of HA118-132 specific CD4 T cells								MFI PD-1 of HA118-132 specific CD4 T cells
Nr.	Donor ID	BL	day 4	day 7	day 14	day 28		Nr.	Donor ID	BL	day 4	day 7	day 14	day 28
1	#1-2016	18.6	82.7	83.3	83.4	77.9		1	#1-2016	398	1310	1320	1415	1121
2	#1-2018	84.1	90.2	88.9	89.8	78.1		2	#1-2018	1319	1731	1865	1623	1217
3	#1-2019	92.3	94	94.8	93.5	86.2		3	#1-2019	1468	1822	2563	1846	1300
4	#1-2020	79.6	84.5	82.4	82.5	82.1		4	#1-2020	1211	1413	1220	1371	1358
5	#2-2016	73.7	82.5	89.1	72.4	66.7		5	#2-2016	968	1484	1808	962	748
6	#2-2019	88.8	88.6	89.5	86	76		6	#2-2019	1464	2832	1771	1588	1239
7	#3-2016	85.1	92.5	85	90.7	89.9		7	#3-2016	1138	2244	1702	2029	1761
8	#4-2016	85.7		91.3	88.8	75		8	#4-2016	998		1683	1242	960
9	#5-2016	96.4	95.8	96.2	97	98.2		9	#5-2016	1846	2297	2198	2029	1767
10								10
11	#6-2018	92	95	99.2	97.8	95.2		11	#6-2018	1853	4167	4731	2849	2193
12	#6-2019	100	100	100	87	97.6		12	#6-2019	2424	4903	4361	2319	2288
13	#7-2016	58.3		100	100	92.3		13	#7-2016	769		5235	2951	2810
14	#7-2018	100	97.9	100	96.2	77.8		14	#7-2018	1141	6002	4791	2894	1842
15	#10-2018	100	96.6	96.2	93	91.2		15	#10-2018	2198	2940	4821	2424	2156
16	#11-2019	86.5	93	96.1	93.6	92.3		16	#11-2019	1091	2588	2734	1881	1386
17	#12-2019	54.5	96.1	89.1	69.2	79.5		17	#12-2019	571	3547	2328	972	1038
18	#12-2020	58.1	67.9	70.7	65	70.7		18	#12-2020	624	869	1028	839	873
19	#13-2019	80	98.9	98.6	94.4	96		19	#13-2019	1910	5812	3708	3195	2355
20	#13-2020	87.5	90.7	97.3	97.3	93.6		20	#13-2020	1946	2660	3870	3221	2639
21	#14-2019	95.5	99.8	98.9	99.1	89.4		21	#14-2019	2297	7033	4380	3777	2899
22	#14-2020	96.8	88.9	95	93.3	94.5		22	#14-2020	2382	2509	3201	2337	2148

## Sheet: Supplementary Fig. 4
Supplementary Fig. 4 a											Supplementary Fig. 4 b
			Z scores of
Donor ID	Vacciantion history	time	frequ. (FC)	CD127	ICOS	CD38	CXCR3	CXCR5	PD-1		Early
#14-2019	0	BL	-0.850598	1.86112	-0.683635	-0.953959	-0.710508	-1.29557	-1.08437		Z Score	BL	day 4	day 7	day 14	day 28
#12-2019	0		-1.04953	1.50104	-0.569816	-0.866154	-0.393108	1.99358	-1.01851		CD127	1.75504	-1.23929	-0.55583	-0.172622	0.212701
#13-2019	0		-1.33788	1.70609	-0.723189	-0.931674	-0.903642	-1.51789	-1.09155		TCF-1	1.19738	-1.82144	-0.0563905	0.256744	0.423707
#14-2020	1		-1.49957	1.86735	-0.426412	-0.905525	1.43136	-0.762026	-0.368656		CCR6	-1.72964	1.26912	-0.177539	0.033878	0.604182
#12-2020	1		-0.944809	1.31385	-0.710704	-1.0643	0.107811	-1.25793	-1.72034		CD27	-0.341687	-1.45545	1.02428	1.22819	-0.455334
#13-2020	1		-1.66065	1.47404	-0.750446	-0.794175	-0.172151	-0.652879	-1.43019		OX40	0.122356	1.35714	-0.449841	0.583063	-1.61272
#14-2019	0	day 4	1.8388	-1.07136	1.94367	1.70705	1.93817	1.62581	1.80046		ICOS	-0.670459	1.95201	-0.0838616	-0.50968	-0.688006
#12-2019	0		1.79031	-1.49316	1.96716	1.76963	1.92122	-0.584798	1.68733		CD38	-1.04198	1.64219	0.474953	-0.082661	-0.992503
#13-2019	0		1.45858	-1.18273	1.91811	1.74232	1.85108	1.35911	1.77468		CXCR3	-1.36469	1.33405	0.403703	0.563594	-0.936653
#14-2020	1		-0.825831	0.0405354	-0.751997	-0.907629	-0.795201	0.796664	-0.0176867		CXCR5	-0.19599	1.78334	0.262571	-0.949711	-0.900213
#12-2020	1		-1.0963	-0.0685679	0.386406	-0.651143	-1.1447	1.41851	0.173116		PD-1	-1.55263	0.871421	0.558363	0.930519	-0.807679
#13-2020	1		0.169037	0.798329	-0.439932	-0.839431	0.660227	-0.938199	-0.321683		TOX	-1.17719	1.59402	0.642599	-0.306989	-0.752432
#14-2019	0	day 7	-0.332501	-0.609694	-0.0383041	0.501324	-0.126999	0.533469	0.184443		T-bet	-0.71271	1.93788	-0.0147176	-0.561289	-0.649162
#12-2019	0		0.0286979	-0.523851	-0.14499	0.44075	-0.046248	-0.398277	0.578992		Ki67	-0.911217	1.78431	0.375199	-0.442459	-0.805835
#13-2019	0		0.694536	-0.733797	0.0632945	0.47744	-0.0006789	0.54207	0.22918		n2NBGD	-0.543986	1.99676	-0.389542	-0.525733	-0.537496
#14-2020	1		0.870549	-1.06671	1.82118	0.111138	0.98605	-0.762026	1.89468
#12-2020	1		0.160334	-0.182848	1.57649	0.233023	1.6457	-0.321173	1.40193		late
#13-2020	1		0.327337	-0.87108	1.9291	1.69533	-0.26674	-0.837498	1.55687		Z Score	BL	day 4	day 7	day 14	day 28
#14-2019	0	day 14	0.205907	-0.105539	-0.55169	-0.364672	-0.308631	-0.533469	-0.18286		CD127	1.38977	0.921596	-1.2265	-0.793849	-0.291015
#12-2019	0		-0.82993	0.0236468	-0.639564	-0.570922	-0.576173	-0.590284	-0.653911		TCF-1	1.58489	0.286785	-1.2981	0.240632	-0.814204
#13-2019	0		-0.0415882	-0.14955	-0.595151	-0.504845	-0.866302	-0.682332	-0.147645		CCR6	-0.718388	1.92078	0.0516517	-0.679595	-0.574451
#14-2020	1		1.08319	-0.519887	0.282524	1.82452	-0.935157	-0.84862	-0.493016		CD27	-1.52945	1.00107	1.11756	0.049009	-0.638198
#12-2020	1		1.68574	-1.68692	0.10748	1.8113	0.321847	0.883225	-0.0587356		OX40	-1.5496	1.45141	0.249698	0.381588	-0.53309
#13-2020	1		1.42734	-1.17461	-0.0165029	0.597075	1.3791	1.06743	0.549284		ICOS	0.03558	1.42456	0.699832	-0.809005	-1.35097
#14-2019	0	day 28	-0.861604	-0.0745322	-0.670041	-0.889741	-0.792028	-0.330243	-0.717673		CD38	-1.04091	0.8746	1.1515	0.326042	-1.31123
#12-2019	0		0.0604486	0.492322	-0.612792	-0.7733	-0.90569	-0.420221	-0.593903		CXCR3	-1.85316	0.586118	0.75634	0.765152	-0.254446
#13-2019	0		-0.773649	0.359992	-0.663062	-0.783246	-0.080452	0.299041	-0.764669		CXCR5	-0.433655	0.883203	1.29649	-0.230109	-1.51593
#14-2020	1		0.371658	-0.32129	-0.925293	-0.122505	-0.687054	1.57601	-1.01533		PD-1	-0.245333	-1.38771	-0.14097	0.0441994	1.72981
#12-2020	1		0.19503	0.624484	-1.35967	-0.328877	-0.930661	-0.722638	0.204029		TOX	-1.43749	0.404684	1.52859	0.146047	-0.641828
#13-2020	1		-0.263065	-0.226683	-0.722218	-0.658795	-1.60044	1.36114	-0.354286		T-bet	-1.21364	0.424299	1.7013	-0.320331	-0.591632
											Ki67	-0.951315	-0.494834	1.85448	0.200604	-0.608935
											n2NBGD	-0.734632	-0.386943	1.97233	-0.254219	-0.59654
Supplementary Fig. 4 c
MFI T-bet of HA118-132 specific CD4 T cells								MFI TCF-1 of HA118-132 specific CD4 T cells								MFI TOX of HA118-132 specific CD4 T cells
Nr.	Donor ID	BL	day 4	day 7	day 14	day 28		Nr.	Donor ID	BL	day 4	day 7	day 14	day 28		Nr.	Donor ID	BL	day 4	day 7	day 14	day 28
1	#1-2016							1	#1-2016							1	#1-2016
2	#1-2018							2	#1-2018							2	#1-2018
3	#1-2019	708	1979	1358	1899	1165		3	#1-2019	1305	673	988	1206	1330		3	#1-2019	1888	2382	2297	1877	1972
4	#1-2020	2156	2419	2346	2168	1991		4	#1-2020	1258	1302	1287	1246	1204		4	#1-2020	2037	2168	2262	2198	2128
5	#2-2016							5	#2-2016							5	#2-2016
6	#2-2019	448	803	712	620	430		6	#2-2019	1283	1004	1195	1132	1119		6	#2-2019	1612	1670	1394	1549	1400
7	#3-2016							7	#3-2016							7	#3-2016
8	#4-2016							8	#4-2016							8	#4-2016
9	#5-2016							9	#5-2016							9	#5-2016
10								10								10
11	#6-2018							11	#6-2018							11	#6-2018
12	#6-2019	345	707	427	219	356		12	#6-2019	1014	964	1091	886	1067		12	#6-2019	2119	3619	2712	2144	2368
13	#7-2016							13	#7-2016							13	#7-2016
14	#7-2018							14	#7-2018							14	#7-2018
15	#10-2018							15	#10-2018							15	#10-2018
16	#11-2019	1842	2500	2593	2115	2115		16	#11-2019	1544	982	1121	1147	1292		16	#11-2019	2573	3299	3195	2480	2544
17	#12-2019	708	1979	1358	1899	1165		17	#12-2019	1305	673	988	1206	1330		17	#12-2019	1541	1983	1895	1696	1597
18	#12-2020	2275	3176	3240	3182	2905		18	#12-2020	1363	1258	1322	1415	1366		18	#12-2020	1856	2223	2310	2292	1744
19	#13-2019	1994	2691	2396	2457	2103		19	#13-2019	1558	1049	1492	1538	1544		19	#13-2019	3113	4882	3910	3455	3292
20	#13-2020	1674	1788	2419	2624	2056		20	#13-2020	1481	1506	1348	1437	1345		20	#13-2020	3273	3386	3886	3575	3070
21	#14-2019	642	903	840	769	500		21	#14-2019	1459	842	1275	1310	1190		21	#14-2019	2033	3201	2837	3028	2198
22	#14-2020	2310	2346	2337	2495	2328		22	#14-2020	1547	1273	1163	1337	1204		22	#14-2020	2650	2928	2650	2843	2490
Supplementary Fig. 4 d
MFI CCR6 of HA118-132 specific CD4 T cells								MFI CD27 of HA118-132 specific CD4 T cells								MFI OX40 of HA118-132 specific CD4 T cells
Nr.	Donor ID	BL	day 4	day 7	day 14	day 28		Nr.	Donor ID	BL	day 4	day 7	day 14	day 28		Nr.	Donor ID	BL	day 4	day 7	day 14	day 28
1	#1-2016	267	636	543	524	839		1	#1-2016	7646	13481	10248	12757	12786		1	#1-2016	337	487	387	438	465
2	#1-2018	579	591	735	710	340		2	#1-2018	13956	13481	14720	15030	14788		2	#1-2018	541	423	409	486	448
3	#1-2019	634	267	293	249	229		3	#1-2019	9884	8505	10179	9491	7748		3	#1-2019	424	463	448	436	438
4	#1-2020							4	#1-2020							4	#1-2020
5	#2-2016	19.3	125	62.9	25.7	21.8		5	#2-2016	7800	12904	14652	9427	8581		5	#2-2016	258	395	351	335	282
6	#2-2019							6	#2-2019							6	#2-2019
7	#3-2016	685	309	114	237	202		7	#3-2016	14383	13481	11719	15930	14822		7	#3-2016	395	438	360	494	455
8	#4-2016	74.5		144	105	177		8	#4-2016	15030		16691	15893	15100		8	#4-2016	283		371	344	314
9	#5-2016	431	328	221	269	277		9	#5-2016	8716	10087	11222	9364	8814		9	#5-2016	224	244	285	259	226
10								10								10
11	#6-2018	340	203	259	209	196		11	#6-2018	13732	12268	16730	13989	12524		11	#6-2018	434	359	347	305	336
12	#6-2019							12	#6-2019							12	#6-2019
13	#7-2016	242		127	289	199		13	#7-2016	12353		13860	11560	12240		13	#7-2016	152		427	398	599
14	#7-2018	38.5	178	133	139	162		14	#7-2018	13669	12698	17246	16574	14119		14	#7-2018	388	493	463	436	304
15	#10-2018	271	166	32.1	148	121		15	#10-2018	18545	15600	13144	14584	15030		15	#10-2018	317	535	438	433	383
16	#11-2019							16	#11-2019							16	#11-2019
17	#12-2019							17	#12-2019							17	#12-2019
18	#12-2020							18	#12-2020							18	#12-2020
19	#13-2019							19	#13-2019							19	#13-2019
20	#13-2020							20	#13-2020							20	#13-2020
21	#14-2019							21	#14-2019							21	#14-2019
22	#14-2020							22	#14-2020							22	#14-2020
% CCR6 of HA118-132 specific CD4 T cells								% CD27 of HA118-132 specific CD4 T cells								% OX40 of HA118-132 specific CD4 T cells
Nr.	Donor ID	BL	day 4	day 7	day 14	day 28		Nr.	Donor ID	BL	day 4	day 7	day 14	day 28		Nr.	Donor ID	BL	day 4	day 7	day 14	day 28
1	#1-2016	18.6	50.1	45	41.1	56		1	#1-2016	97.7	98.3	96.3	97.4	98.3		1	#1-2016	65.1	79.9	70.7	80.3	76.9
2	#1-2018	49	48.4	54.5	54.4	26.3		2	#1-2018	98	94.8	96.7	96.8	98.2		2	#1-2018	80.1	74	72.8	79.5	76.3
3	#1-2019	51.3	13.1	25	17.3	13		3	#1-2019	97.9	96.1	97.2	97.2	95.2		3	#1-2019	76.2	80.2	76.3	74.7	74.8
4	#1-2020							4	#1-2020							4	#1-2020
5	#2-2016	0	6.63	4.05	0.95	3.33		5	#2-2016	98.2	92.8	100	99	100		5	#2-2016	47.4	68.7	64.4	62.9	60
6	#2-2019							6	#2-2019							6	#2-2019
7	#3-2016	53.2	30.5	5	19.3	21.9		7	#3-2016	99.3	95.2	100	100	99.2		7	#3-2016	73	78.6	65	83.7	82.7
8	#4-2016	2.38		10.3	7.61	0		8	#4-2016	100		99.2	100	100		8	#4-2016	61.9		69.8	65	57.1
9	#5-2016	36.9	33.9	19.9	24.9	28.3		9	#5-2016	91	96.9	96.2	98	96.3		9	#5-2016	30.6	42.7	53.6	46.5	34.7
10								10								10
11	#6-2018	48	10	16.4	15.2	8.43		11	#6-2018	96	100	99.2	100	100		11	#6-2018	88	67.5	65.6	65.2	65.1
12	#6-2019							12	#6-2019							12	#6-2019
13	#7-2016	25		0	6.25	7.69		13	#7-2016	100		98.1	100	100		13	#7-2016	25		75.5	68.8	76.9
14	#7-2018	20	16.7	5.13	5.77	11.1		14	#7-2018	100	100	100	100	100		14	#7-2018	80	83.3	87.2	78.8	58.3
15	#10-2018	30	13.8	1.28	13.3	5.88		15	#10-2018	100	100	100	99.3	98.5		15	#10-2018	60	79.3	78.2	74.8	77.9
16	#11-2019							16	#11-2019							16	#11-2019
17	#12-2019							17	#12-2019							17	#12-2019
18	#12-2020							18	#12-2020							18	#12-2020
19	#13-2019							19	#13-2019							19	#13-2019
20	#13-2020							20	#13-2020							20	#13-2020
21	#14-2019							21	#14-2019							21	#14-2019
22	#14-2020							22	#14-2020							22	#14-2020

## Sheet: Supplementary Fig. 5
Supplementary Fig. 5 a								Supplementary Fig. 5 b
Bulk ICOS+CD38++ CD4 T cells								HA118-132 specific CD4 T cells
Nr.	Donor ID	BL	day 4	day 7	day 14	day 28		% ICOS+CD38++ HA118-132 specific CD4 T cells								% ICOS-CD38+ HA118-132 specific CD4 T cells							% ICOS-CD38- HA118-132 specific CD4 T cells
1	#1-2016	0.21	1.45	1.59	1.55	1.55		Nr.	Donor ID	BL	day 4	day 7	day 14	day 28			BL	day 4	day 7	day 14	day 28			BL	day 4	day 7	day 14	day 28
2	#1-2018	1.17	1.15	1.61	1.04	0.83		1	#1-2016	0	5.76	13	3.43	0.15		#1-2016	14	12.7	11	24.9	21.9		#1-2016	69.8	74.6	71	62.9	71.5
3	#1-2019	0.63	0.92	1.1	0.74	0.47		2	#1-2018	0	28.7	24.3	5.26	1.09		#1-2018	15.2	12.4	27.2	44.4	42		#1-2018	73.5	53.2	44	42.7	47.8
4	#1-2020	0.7	0.8	0.7	0.76	0.53		3	#1-2019	0	21.4	39.8	0.73	0		#1-2019	7.72	4.27	19.4	35.3	13.8		#1-2019	84.2	68.4	33.6	57.5	74.7
5	#2-2016	0.93	1.09	1.41	0.64	0.59		4	#1-2020	0	3.63	1.57	1.27	0		#1-2020	5.09	5.18	5.88	13.5	8.33		#1-2020	88.7	87	87.5	79.7	87.5
6	#2-2019	2.29	2.34	1.92	1.63	0.82		5	#2-2016	0	36.7	23.5	2.86	3.33		#2-2016	19.3	14.5	47.4	62.9	76.7		#2-2016	70.2	41.6	23.9	27.6	20
7	#3-2016	1.01	2.21	0.46	1.05	2.85		6	#2-2019	1.25	54.5	17.1	7.02	0		#2-2019	15	6.82	32.9	64.9	46.7		#2-2019	73.8	34.1	39.5	26.3	46.7
8	#4-2016	2.88		3.69	1.99	1.76		7	#3-2016	0	59.9	45	11.7	3.38		#3-2016	12.8	5.35	30	66.3	45.6		#3-2016	83.7	31.6	25	15	40.1
9	#5-2016	0.92	2.02	2.33	1.75	0.75		8	#4-2016	2.38		49.2	8.63	1.79		#4-2016	16.7		31	69.5	60.7		#4-2016	71.4		18.3	17.8	32.1
10								9	#5-2016	0	22.9	27	2.66	0.46		#5-2016	1.8	8.85	11.4	26.2	15.5		#5-2016	91	64.6	56.9	66.8	80.8
11	#6-2018	2.95	3.3	4.28	2.97	2.86		10
12	#6-2019	1.51	2.01	1.86	1.49	1.57		11	#6-2018	0	72.5	76.6	15.2	0		#6-2018	8	5	10.9	71.7	50.6		#6-2018	88	20	10.9	10.9	28.9
13	#7-2016	1.49		2.31	1.92	1.06		12	#6-2019	0	77.4	67.1	4.35	0		#6-2019	0	4.84	18.4	82.6	64.3		#6-2019	92.3	16.1	10.5	4.35	23.8
14	#7-2018	0.92	1.77	1.62	0.69	0.9		13	#7-2016	0		84.9	6.25	7.69		#7-2016	16.7		9.43	75	38.5		#7-2016	83.3		5.66	12.5	30.8
15	#10-2018	0.7	0.83	0.89	0.59	0.55		14	#7-2018	0	91.7	84.6	15.4	0		#7-2018	20	2.08	15.4	75	55.6		#7-2018	60	6.25	0	5.77	30.6
16	#11-2019	1.64	3.47	4.13	7.5	4.46		15	#10-2018	0	44.8	66.7	8.39	0		#10-2018	10	13.8	21.8	74.8	60.3		#10-2018	90	34.5	2.56	14	26.5
17	#12-2019	2.24	3.68	2.47	0.96	1.29		16	#11-2019	0	23.3	47.3	12.4	3.19		#11-2019	33.3	2.33	12.2	54.9	37.2		#11-2019	45.8	72.1	31.1	18.6	47.9
18	#12-2020	0.83	0.83	1.14	0.57	0.75		17	#12-2019	0	86.6	37.2	0	1.64		#12-2019	4.55	3.9	45	61.5	44.3		#12-2019	77.3	8.23	10.9	30.8	36.1
19	#13-2019	1.59	10.3	7.19	2.15	1.62		18	#12-2020	0	30.2	28	3.59	0		#12-2020	4.65	7.55	20.7	52	30.5		#12-2020	86	52.8	43.9	36.3	58.5
20	#13-2020	0.86	0.97	1.12	1.02	0.61		19	#13-2019	0	95.8	89.7	22.7	3.98		#13-2019	6.67	0.51	4.76	56.1	47.7		#13-2019	86.7	2.24	2.38	6.85	25.6
21	#14-2019	2.41	8.63	3.28	3.69	2.16		20	#13-2020	0	78.9	77.2	13.2	3.85		#13-2020	5.41	0.78	8.49	61.8	38.5		#13-2020	91.9	19.1	10	13.6	30.8
22	#14-2020	1.89	1.7	1.87	1.55	1.7		21	#14-2019	0	96	71.3	19	4.55		#14-2019	3.03	0.76	10.1	62.3	37.9		#14-2019	90.9	2.18	14.9	12.8	47
								22	#14-2020	0	24.4	37.5	5.83	1.1		#14-2020	3.23	6.67	7.5	40.8	33		#14-2020	90.3	66.7	46.2	42.5	56
Supplementary Fig. 5 c												Supplementary Fig. 5 d
MFI of 2-NBDG [Normalized to naive CD4 T cells]												Spider plot	Z scores
		ICOS+CD38++ HA118-132 specific CD4 T cells			ICOS-CD38+ HA118-132 specific CD4 T cells			ICOS-CD38- HA118-132 specific CD4 T cells				Day 4	CXCR5	PD-1	TOX	n2-NBGD	OX40	CXCR3	TCF-1	CD127	CCR6	CD27	T-bet	Ki67
Nr.	Donor ID	day 4	day 7	day 10	day 4	day 7	day 10	day 4	day 7	day 10		ICOS+CD38++ HA 118-132 specific CD4 T cells	1.41263	1.41077	1.39726	1.32566	1.10892	1.34129	-1.30679	-1.29169	-1.03136	-1.3833	1.24729	1.40921
1	#1-2016	2.45352	1.90792	1.90663	1.40845	1.30856	1.65361	1.7831	1.57027	1.76205		ICOS-CD38+ HA 118-132 specific CD4 T cells	-0.648308	-0.790762	-0.887701	-1.08941	-1.31454	-0.282433	0.185172	0.14719	-0.322301	0.946338	-1.20088	-0.601636
2	#1-2018	2.04781	1.71894	1.42511	1.48406	1.7556	1.54846	1.59363	1.76375	1.663		ICOS-CD38- HA 118-132 specific CD4 T cells	-0.764319	-0.620012	-0.509559	-0.236245	0.205627	-1.05886	1.12161	1.1445	1.35367	0.436959	-0.0464108	-0.807571
3	#1-2019	2.4019	1.69132		2.32417	1.45464	1.35121	1.70711	1.56903	1.521
4	#1-2020
5	#2-2016	2.85522	1.7082	1.46765	1.51852	1.48852	1.52353	1.80808	1.62951	1.59118
6	#2-2019
7	#3-2016	1.12593	1.13814	1	0.838847	0.848348	0.936909	0.795091	1	1.21293
8	#4-2016		1.6442			1.60815	1.38647		1.51411	1.72481
9	#5-2016	2.14038	1.59865	1.4048	1.45061	1.49747	1.45111	1.63432	1.55987	1.63979
10
11	#6-2018	2.0303	1.55578	1.50728	1.21591	1.55172	1.28067	1.52083	1.68966	1.2869
12	#6-2019
13	#7-2016		2.09752	1.38492		3.03546	1.45774		1.34397	2.02211
14	#7-2018	2.02452	1.80253	1.76956	1.00817	0.868354	1.45666	1.82016		1.27484
15	#10-2018	2.03621	2.26796	1.36481	1.29655	4.39222	1.26296	1.1431	1.44311	1.32778
16	#11-2019
17	#12-2019
18	#12-2020
19	#13-2019
20	#13-2020
21	#14-2019
22	#14-2020

[truncated: 4 more sheets: Supplementary Fig. 6, Supplementary Fig. 7, Supplementary Fig. 8, Supplementary Fig. 10]
